# Supplementary material for: Single-Cell RNA Sequencing Analysis Reveals Greater Epithelial Ridge Cells Degeneration During Postnatal Development of Cochlea in Rats
Source: Front Cell Dev Biol. 2021 Sep 3;9:719491. doi: 10.3389/fcell.2021.719491 (PMC8446670; doi:10.3389/fcell.2021.719491)
Supplement: Supplementary file 2 [file Data_Sheet_2.ZIP]

Archive with 10 entries (10 files):
- S10.png
- S11.png
- S12.png
- S13.png
- S14.png
- S15.png
- S16.png
- S17.png
- S18.png
- S19.png
