# Supplementary material for: Single-Cell RNA Sequencing Analysis Reveals Greater Epithelial Ridge Cells Degeneration During Postnatal Development of Cochlea in Rats
Source: Front Cell Dev Biol. 2021 Sep 3;9:719491. doi: 10.3389/fcell.2021.719491 (PMC8446670; doi:10.3389/fcell.2021.719491)
Supplement: Supplementary file 3 [file Data_Sheet_3.ZIP]

Archive with 9 entries (9 files):
- S20.png
- S21.png
- S22.png
- S23.png
- S24.png
- S25.png
- S26.png
- S27.png
- S28.png
