# Supplementary material for: Single-Cell RNA Sequencing Analysis Reveals Greater Epithelial Ridge Cells Degeneration During Postnatal Development of Cochlea in Rats
Source: Front Cell Dev Biol. 2021 Sep 3;9:719491. doi: 10.3389/fcell.2021.719491 (PMC8446670; doi:10.3389/fcell.2021.719491)
Supplement: Supplementary file 4 [file Table_1.xlsx]

## Sheet: Sheet1
Sample	Estimated Number of Cells	Mean Reads per Cell	Median Genes per Cell	Reads Mapped to Genome	Reads Mapped Confidently to Genome	Reads Mapped Confidently to Intergenic Regions	Reads Mapped Confidently to Intronic Regions	Reads Mapped Confidently to Exonic Regions	Reads Mapped Confidently to Transcriptome	Reads Mapped Antisense to Gene	Fraction Reads in Cells	Total Genes Detected
P1	14,044	38,929	2,152	96.2%	86.0%	13.0%	27.8%	45.2%	42.4%	0.9%	91.1%	20,866
P7	14,513	32,218	2,283	96.3%	86.7%	13.6%	19.5%	53.5%	50.7%	1.0%	84.9%	20,367
