# Supplementary material for: Single-Cell RNA Sequencing Analysis Reveals Greater Epithelial Ridge Cells Degeneration During Postnatal Development of Cochlea in Rats
Source: Front Cell Dev Biol. 2021 Sep 3;9:719491. doi: 10.3389/fcell.2021.719491 (PMC8446670; doi:10.3389/fcell.2021.719491)
Supplement: Supplementary file 5 [file Table_2.xlsx]

## Sheet: 比例差异
Clusters	P1	P7	FC(P1_percent/P7_percent)	p_value
0	21.11	3.79	5.56992	0.00020784
1	3.06	20.21	0.15141	0.00015538
2	9.48	12.44	0.762058	0.50269
3	13.18	4.33	3.04388	0.026837
4	9.58	7.88	1.21574	0.67037
5	0.02	0.1	0.2	0.81729
6	11.16	1.83	6.09836	0.007431
7	0.2	11.13	0.0179695	0.0008275
8	8.49	2.04	4.16176	0.041152
9	0.37	10.25	0.0360976	0.0018346
10	5.94	3.39	1.75221	0.39263
11	0.13	0.2	0.65	0.90291
12	0.8	6.29	0.127186	0.035773
13	0.01	0	-inf	0.92035
14	2.14	4.72	0.45339	0.31609
15	1.93	3.61	0.534626	0.46908
16	1.41	1.31	1.07634	0.95139
17	2.53	2.27	1.11454	0.90447
18	3.9	0.06	65	0.0513
19	1.99	1.68	1.18452	0.87034
20	1.4	1.25	1.12	0.92616
21	0	0.02	inf	0.88753
22	1.09	1.08	1.00926	0.99461
23	0.01	0.01	1	0.99999
24	0	0.02	inf	0.88753
25	0.06	0.01	6	0.85009
26	0.01	0.07	0.142857	0.83196

## Sheet: 细胞差异
Clusters	P1	P7	FC	chi_square
0	2707	467	5.79657	0
1	393	2488	0.157958	0
2	1216	1532	0.793734	5.3809e-14
3	1691	533	3.17261	0
4	1229	970	1.26701	1.7437e-06
5	3	12	0.25	0.016215
6	1431	225	6.36	0
7	26	1371	0.0189643	0
8	1089	251	4.33865	0
9	47	1262	0.0372425	0
10	762	417	1.82734	1.0077e-21
11	17	25	0.68	0.17128
12	103	774	0.133075	0
13	1	0	-inf	0.32718
14	274	581	0.471601	1.4394e-29
15	247	445	0.555056	2.8698e-16
16	181	161	1.12422	0.47828
17	325	280	1.16071	0.17891
18	500	8	62.5	0
19	255	207	1.23188	0.070042
20	179	154	1.16234	0.31514
21	0	3	inf	0.077083
22	140	133	1.05263	0.93069
23	1	1	1	0.97697
24	0	3	inf	0.077083
25	8	1	8	0.023027
26	1	9	0.111111	0.0094478
