# Supplementary material for: Single-Cell RNA Sequencing Analysis Reveals Greater Epithelial Ridge Cells Degeneration During Postnatal Development of Cochlea in Rats
Source: Front Cell Dev Biol. 2021 Sep 3;9:719491. doi: 10.3389/fcell.2021.719491 (PMC8446670; doi:10.3389/fcell.2021.719491)
Supplement: Supplementary file 6 [file Table_3.xlsx]

## Sheet: Sheet1
pathway_id	pathway_name	Genes	S gene number	TS gene number	B gene number	TB gene number	pvalue
ko03010	Ribosome	Rps16;Rps18l1;Rpsa;Rps5;Rps17;Rps8;Rpl11;Rps20;Rpl23a;Rpl10;AABR07050545;Rpl28;Rpl27a;Rplp0;Rps12;Rpl15;Rpl6;Rps9;Rps27a.1;LOC100362830;Rpl34;LOC100359951;Rps11;Rpl31;Rpl14;Rpl5;Rpl13a;Rpl23;Rps27a;Rps15;Rps24;Rps15a;LOC100360841;Rps3a;Uba52;Rps14;Rpl13;Rps10l1;Rps23;Rpl7;Rplp1;Rpl36al;Rpl29;Rpl17	44	106	155	6625	0
ko04974	Protein digestion and absorption	Col2a1;Col11a1;Col9a2;Col14a1;Col9a3;Col9a1;Slc7a8;Slc3a2;Col11a2	9	106	85	6625	7.31361e-06
ko05031	Amphetamine addiction	Maob;Gria2;Gria3;Gria4	4	106	64	6625	0.0188804
ko05033	Nicotine addiction	Gria2;Gria3;Gria4	3	106	38	6625	0.0223902
ko04512	ECM-receptor interaction	Col2a1;Col9a2;Col9a3;Col9a1	4	106	78	6625	0.035819
ko00360	Phenylalanine metabolism	Aldh3a1;Maob	2	106	19	6625	0.0363291
ko00330	Arginine and proline metabolism	Maob;Amd1;Arg2	3	106	49	6625	0.0431382
ko00340	Histidine metabolism	Aldh3a1;Maob	2	106	22	6625	0.0475846
ko04350	TGF-beta signaling pathway	Id2;Id3;Id1;Nbl1	4	106	90	6625	0.0555983
ko04713	Circadian entrainment	Gria2;Gria3;Per3;Gria4	4	106	96	6625	0.0673099
ko00350	Tyrosine metabolism	Aldh3a1;Maob	2	106	35	6625	0.107375
ko04728	Dopaminergic synapse	Maob;Gria2;Gria3;Gria4	4	106	128	6625	0.148453
ko04550	Signaling pathways regulating pluripotency of stem cells	Zfhx3;Id2;Id3;Id1	4	106	131	6625	0.157465
ko05030	Cocaine addiction	Maob;Gria2	2	106	47	6625	0.173008
ko00982	Drug metabolism - cytochrome P450	Aldh3a1;Maob	2	106	50	6625	0.190317
ko05134	Legionellosis	Eef1g;Eef1a1	2	106	51	6625	0.19614
ko04310	Wnt signaling pathway	Wif1;Cacybp;Serpinf1;Notum	4	106	148	6625	0.212007
ko04723	Retrograde endocannabinoid signaling	Gria2;Gria3;Gria4;Mt-nd1	4	106	148	6625	0.212007
ko03013	RNA transport	Pnn;Eif3a;Eef1a1;Eif3f	4	106	155	6625	0.235878
ko04730	Long-term depression	Gria2;Gria3	2	106	60	6625	0.249305
ko00220	Arginine biosynthesis	Arg2	1	106	19	6625	0.26426
ko04724	Glutamatergic synapse	Gria2;Gria3;Gria4	3	106	114	6625	0.274965
ko04950	Maturity onset diabetes of the young	Nkx6-1	1	106	20	6625	0.276066
ko05202	Transcriptional misregulation in cancer	Mllt3;Id2;Gria3;H3f3b	4	106	171	6625	0.292547
ko03060	Protein export	MGC109340	1	106	23	6625	0.310369
ko04260	Cardiac muscle contraction	Tpm1;Cox7a2l	2	106	76	6625	0.344189
ko03040	Spliceosome	Snrpb2;Rbm25l1;Sf3b2	3	106	131	6625	0.349703
ko04710	Circadian rhythm	Per3	1	106	29	6625	0.374217
ko04640	Hematopoietic cell lineage	Cd24;Il11ra1	2	106	82	6625	0.378964
ko04510	Focal adhesion	Col2a1;Col9a2;Col9a3;Col9a1	4	106	195	6625	0.380182
ko00410	beta-Alanine metabolism	Aldh3a1	1	106	30	6625	0.384273
ko05012	Parkinson disease	Sncaip;Cox7a2l;Mt-nd1	3	106	144	6625	0.40651
ko04216	Ferroptosis	Slc3a2	1	106	39	6625	0.467872
ko00260	Glycine, serine and threonine metabolism	Maob	1	106	40	6625	0.476437
ko04978	Mineral absorption	Mt2A	1	106	43	6625	0.501319
ko04714	Thermogenesis	Cox7a2l;Smarca2;Smarce1;Mt-nd1	4	106	231	6625	0.508727
ko00565	Ether lipid metabolism	Pafah1b3	1	106	45	6625	0.517253
ko00380	Tryptophan metabolism	Maob	1	106	47	6625	0.532683
ko00270	Cysteine and methionine metabolism	Amd1	1	106	48	6625	0.540213
ko04940	Type I diabetes mellitus	Cpe	1	106	49	6625	0.547623
ko00980	Metabolism of xenobiotics by cytochrome P450	Aldh3a1	1	106	50	6625	0.554915
ko05014	Amyotrophic lateral sclerosis (ALS)	Gria2	1	106	53	6625	0.5761
ko04151	PI3K-Akt signaling pathway	Col2a1;Hsp90ab1;Col9a2;Col9a3;Col9a1	5	106	323	6625	0.594996
ko04024	cAMP signaling pathway	Gria2;Gria3;Gria4	3	106	194	6625	0.605152
ko05204	Chemical carcinogenesis	Aldh3a1	1	106	58	6625	0.60921
ko00561	Glycerolipid metabolism	Lpin2	1	106	60	6625	0.621725
ko00010	Glycolysis / Gluconeogenesis	Aldh3a1	1	106	63	6625	0.639756
ko04720	Long-term potentiation	Gria2	1	106	63	6625	0.639756
ko00190	Oxidative phosphorylation	Cox7a2l;Mt-nd1	2	106	135	6625	0.640857
ko04810	Regulation of actin cytoskeleton	Ezr;Iqgap2;Enah	3	106	205	6625	0.642683
ko04971	Gastric acid secretion	Ezr	1	106	71	6625	0.683784
ko04080	Neuroactive ligand-receptor interaction	Gria2;Gria3;Gria4;Thra	4	106	290	6625	0.688782
ko00562	Inositol phosphate metabolism	Isyna1	1	106	72	6625	0.688898
ko04612	Antigen processing and presentation	Hsp90ab1	1	106	72	6625	0.688898
ko04390	Hippo signaling pathway	Id2;Id1	2	106	148	6625	0.690377
ko04621	NOD-like receptor signaling pathway	Casp4;Hsp90ab1	2	106	152	6625	0.704454
ko05206	MicroRNAs in cancer	Tpm1;Ezr	2	106	156	6625	0.718002
ko04141	Protein processing in endoplasmic reticulum	Hsp90ab1;Rrbp1	2	106	160	6625	0.731029
ko04657	IL-17 signaling pathway	Hsp90ab1	1	106	82	6625	0.735742
ko05410	Hypertrophic cardiomyopathy (HCM)	Tpm1	1	106	83	6625	0.740023
ko05034	Alcoholism	Maob;H3f3b	2	106	163	6625	0.740466
ko05146	Amoebiasis	Arg2	1	106	86	6625	0.752458
ko05414	Dilated cardiomyopathy (DCM)	Tpm1	1	106	87	6625	0.756471
ko05225	Hepatocellular carcinoma	Smarca2;Smarce1	2	106	169	6625	0.758502
ko03015	mRNA surveillance pathway	Pnn	1	106	88	6625	0.760419
ko04914	Progesterone-mediated oocyte maturation	Hsp90ab1	1	106	88	6625	0.760419
ko05165	Human papillomavirus infection	Col2a1;Col9a2;Col9a3;Col9a1	4	106	322	6625	0.764982
ko05215	Prostate cancer	Hsp90ab1	1	106	95	6625	0.786337
ko00564	Glycerophospholipid metabolism	Lpin2	1	106	95	6625	0.786337
ko04659	Th17 cell differentiation	Hsp90ab1	1	106	99	6625	0.799879
ko05322	Systemic lupus erythematosus	H3f3b	1	106	109	6625	0.830128
ko04670	Leukocyte transendothelial migration	Ezr	1	106	110	6625	0.832891
ko04726	Serotonergic synapse	Maob	1	106	111	6625	0.83561
ko04919	Thyroid hormone signaling pathway	Thra	1	106	112	6625	0.838285
ko04915	Estrogen signaling pathway	Hsp90ab1	1	106	121	6625	0.860501
ko05162	Measles	Rack1	1	106	125	6625	0.869377
ko04270	Vascular smooth muscle contraction	Cald1	1	106	126	6625	0.871507
ko04910	Insulin signaling pathway	Rhoq	1	106	128	6625	0.875665
ko04630	Jak-STAT signaling pathway	Il11ra1	1	106	133	6625	0.885485
ko04060	Cytokine-cytokine receptor interaction	Il11ra1;Tnfrsf19	2	106	233	6625	0.892587
ko04261	Adrenergic signaling in cardiomyocytes	Tpm1	1	106	140	6625	0.897955
ko05418	Fluid shear stress and atherosclerosis	Hsp90ab1	1	106	140	6625	0.897955
ko04217	Necroptosis	Hsp90ab1	1	106	149	6625	0.91203
ko04932	Non-alcoholic fatty liver disease (NAFLD)	Cox7a2l	1	106	149	6625	0.91203
ko04150	mTOR signaling pathway	Slc3a2	1	106	150	6625	0.913469
ko04530	Tight junction	Ezr	1	106	159	6625	0.925422
ko05010	Alzheimer disease	Cox7a2l	1	106	174	6625	0.941814
ko04360	Axon guidance	Enah	1	106	178	6625	0.945546
ko05016	Huntington disease	Cox7a2l	1	106	187	6625	0.953098
ko05205	Proteoglycans in cancer	Ezr	1	106	195	6625	0.958935
ko04015	Rap1 signaling pathway	Id1	1	106	201	6625	0.962834
ko05200	Pathways in cancer	Hsp90ab1	1	106	501	6625	0.999776
