# Supplementary material for: Single-Cell RNA Sequencing Analysis Reveals Greater Epithelial Ridge Cells Degeneration During Postnatal Development of Cochlea in Rats
Source: Front Cell Dev Biol. 2021 Sep 3;9:719491. doi: 10.3389/fcell.2021.719491 (PMC8446670; doi:10.3389/fcell.2021.719491)
Supplement: Supplementary file 7 [file Table_4.xlsx]

## Sheet: Sheet1
pathway_id	pathway_name	Genes	S gene number	TS gene number	B gene number	TB gene number	pvalue
ko03010	Ribosome	Rps16;Rps8;Rpl41;Rpl28;Rps12;Rpl34;Rpl31;Rpl5;Rps15;LOC100360841;Rps14;Rplp1;Rpl17	13	73	155	6625	9.7685e-09
ko04974	Protein digestion and absorption	Col5a2;Col4a2;Col6a2;Col3a1;Mme;AABR07068316.1;Col5a1;Col4a1;Col6a1;Col1a1	10	73	85	6625	2.26831e-08
ko04512	ECM-receptor interaction	Col4a2;Col6a2;AABR07068316.1;Col4a1;Col6a1;Fn1;Col1a1;Spp1	8	73	78	6625	1.86043e-06
ko04926	Relaxin signaling pathway	Col4a2;Creb3l1;Col3a1;Fos;Mmp2;Col4a1;Gnas.1;Jun;Col1a1	9	73	124	6625	7.46039e-06
ko04510	Focal adhesion	Col4a2;Col6a2;AABR07068316.1;Col4a1;Igf1;Jun;Col6a1;Fn1;Pten;Col1a1;Spp1	11	73	195	6625	7.81929e-06
ko04141	Protein processing in endoplasmic reticulum	Hspa5;Sec61b;P4hb;Erp29;Rrbp1;Lman1;Pdia6;Calr;Ssr2;Ckap4	10	73	160	6625	8.54985e-06
ko04933	AGE-RAGE signaling pathway in diabetic complications	Col4a2;Col3a1;Egr1;Mmp2;Col4a1;Jun;Fn1;Col1a1	8	73	99	6625	1.12963e-05
ko04151	PI3K-Akt signaling pathway	Col4a2;Col6a2;Creb3l1;AABR07068316.1;Igf2;Col4a1;Igf1;Col6a1;Fn1;Pten;Col1a1;Spp1	12	73	323	6625	0.000184274
ko05146	Amoebiasis	Col4a2;Col3a1;Col4a1;Gnas.1;Fn1;Col1a1	6	73	86	6625	0.00034076
ko05143	African trypanosomiasis	LOC689064;Hba-a2.1;Hba-a2;LOC103694857	4	73	35	6625	0.000548709
ko05165	Human papillomavirus infection	Col4a2;Col6a2;Creb3l1;AABR07068316.1;Col4a1;Gnas.1;Col6a1;Fn1;Pten;Col1a1;Spp1	11	73	322	6625	0.000716306
ko05144	Malaria	LOC689064;Hba-a2.1;Hba-a2;LOC103694857	4	73	47	6625	0.00169202
ko05200	Pathways in cancer	Rarb;Col4a2;Gstm3;Igf2;Fos;Il6st;Mmp2;Col4a1;Gnas.1;Igf1;Jun;Fn1;Pten	13	73	501	6625	0.0029052
ko05222	Small cell lung cancer	Rarb;Col4a2;Col4a1;Fn1;Pten	5	73	90	6625	0.00300592
ko01522	Endocrine resistance	Fos;Mmp2;Gnas.1;Igf1;Jun	5	73	94	6625	0.00362892
ko05031	Amphetamine addiction	Creb3l1;Fos;Gnas.1;Jun	4	73	64	6625	0.00523713
ko04915	Estrogen signaling pathway	Creb3l1;Fos;Mmp2;Gnas.1;Jun	5	73	121	6625	0.0104568
ko05166	Human T-cell leukemia virus 1 infection	Creb3l1;Egr1;Fos;Calr;Jun;Pten;Ets2	7	73	223	6625	0.0110213
ko04620	Toll-like receptor signaling pathway	Ctsk;Fos;Jun;Spp1	4	73	84	6625	0.0134921
ko05030	Cocaine addiction	Creb3l1;Gnas.1;Jun	3	73	47	6625	0.0147156
ko04912	GnRH signaling pathway	Egr1;Mmp2;Gnas.1;Jun	4	73	90	6625	0.0170103
ko05205	Proteoglycans in cancer	Igf2;Gpc3;Mmp2;Dcn;Igf1;Fn1	6	73	195	6625	0.0200141
ko05142	Chagas disease (American trypanosomiasis)	Fos;Calr;Gnas.1;Jun	4	73	98	6625	0.0225253
ko04928	Parathyroid hormone synthesis, secretion and action	Creb3l1;Egr1;Fos;Gnas.1	4	73	99	6625	0.0232829
ko03060	Protein export	Hspa5;Sec61b	2	73	23	6625	0.0260963
ko04918	Thyroid hormone synthesis	Hspa5;Creb3l1;Gnas.1	3	73	70	6625	0.0415546
ko04115	p53 signaling pathway	Igfbp3;Igf1;Pten	3	73	70	6625	0.0415546
ko04924	Renin secretion	Edn3;Ctsb;Gnas.1	3	73	71	6625	0.0430544
ko04612	Antigen processing and presentation	Hspa5;Ctsb;Calr	3	73	72	6625	0.0445811
ko05020	Prion diseases	Hspa5;Egr1	2	73	31	6625	0.0453405
ko05323	Rheumatoid arthritis	Ctsk;Fos;Jun	3	73	74	6625	0.047715
ko04210	Apoptosis	Ctsk;Fos;Ctsb;Jun	4	73	128	6625	0.0521347
ko04024	cAMP signaling pathway	Creb3l1;Edn3;Fos;Gnas.1;Jun	5	73	194	6625	0.0620296
ko05224	Breast cancer	Fos;Igf1;Jun;Pten	4	73	138	6625	0.0652025
ko05418	Fluid shear stress and atherosclerosis	Gstm3;Fos;Mmp2;Jun	4	73	140	6625	0.0680051
ko04962	Vasopressin-regulated water reabsorption	Creb3l1;Gnas.1	2	73	41	6625	0.0745678
ko05215	Prostate cancer	Creb3l1;Igf1;Pten	3	73	95	6625	0.0867444
ko05231	Choline metabolism in cancer	Fos;Jun;Plpp3	3	73	96	6625	0.0888633
ko04913	Ovarian steroidogenesis	Gnas.1;Igf1	2	73	46	6625	0.0909137
ko04659	Th17 cell differentiation	Fos;Il6st;Jun	3	73	99	6625	0.0953506
ko04668	TNF signaling pathway	Creb3l1;Fos;Jun	3	73	104	6625	0.106582
ko04380	Osteoclast differentiation	Ctsk;Fos;Jun	3	73	117	6625	0.138015
ko04730	Long-term depression	Gnas.1;Igf1	2	73	60	6625	0.141216
ko04927	Cortisol synthesis and secretion	Creb3l1;Gnas.1	2	73	61	6625	0.14501
ko04611	Platelet activation	Col3a1;Gnas.1;Col1a1	3	73	121	6625	0.148269
ko05140	Leishmaniasis	Fos;Jun	2	73	64	6625	0.156518
ko05162	Measles	Rack1;Fos;Jun	3	73	125	6625	0.158764
ko04270	Vascular smooth muscle contraction	Ramp3;Edn3;Gnas.1	3	73	126	6625	0.161424
ko05133	Pertussis	Fos;Jun	2	73	66	6625	0.164285
ko04728	Dopaminergic synapse	Creb3l1;Fos;Gnas.1	3	73	128	6625	0.166785
ko05218	Melanoma	Igf1;Pten	2	73	68	6625	0.172121
ko04662	B cell receptor signaling pathway	Fos;Jun	2	73	69	6625	0.176063
ko05214	Glioma	Igf1;Pten	2	73	73	6625	0.191967
ko05100	Bacterial invasion of epithelial cells	Sept11;Fn1	2	73	75	6625	0.199992
ko05132	Salmonella infection	Fos;Jun	2	73	77	6625	0.208058
ko01521	EGFR tyrosine kinase inhibitor resistance	Igf1;Pten	2	73	79	6625	0.216158
ko04911	Insulin secretion	Creb3l1;Gnas.1	2	73	79	6625	0.216158
ko05161	Hepatitis B	Creb3l1;Fos;Jun	3	73	148	6625	0.22295
ko04657	IL-17 signaling pathway	Fos;Jun	2	73	82	6625	0.228363
ko04921	Oxytocin signaling pathway	Fos;Gnas.1;Jun	3	73	150	6625	0.228775
ko04658	Th1 and Th2 cell differentiation	Fos;Jun	2	73	83	6625	0.232444
ko04211	Longevity regulating pathway	Creb3l1;Igf1	2	73	85	6625	0.240619
ko05210	Colorectal cancer	Fos;Jun	2	73	87	6625	0.248808
ko05414	Dilated cardiomyopathy (DCM)	Gnas.1;Igf1	2	73	87	6625	0.248808
ko04392	Hippo signaling pathway - multiple species	Rassf2	1	73	27	6625	0.258998
ko04145	Phagosome	Sec61b;Colec12;Calr	3	73	162	6625	0.264287
ko04925	Aldosterone synthesis and secretion	Creb3l1;Gnas.1	2	73	91	6625	0.265215
ko04922	Glucagon signaling pathway	Creb3l1;Gnas.1	2	73	91	6625	0.265215
ko04614	Renin-angiotensin system	Mme	1	73	28	6625	0.267197
ko05034	Alcoholism	Creb3l1;H2afy2;Gnas.1	3	73	163	6625	0.267282
ko04916	Melanogenesis	Creb3l1;Gnas.1	2	73	94	6625	0.277528
ko05225	Hepatocellular carcinoma	Gstm3;Igf2;Pten	3	73	169	6625	0.285334
ko04713	Circadian entrainment	Fos;Gnas.1	2	73	96	6625	0.285732
ko04660	T cell receptor signaling pathway	Fos;Jun	2	73	97	6625	0.289832
ko05202	Transcriptional misregulation in cancer	Igfbp3;Cdk14;Igf1	3	73	171	6625	0.291378
ko04750	Inflammatory mediator regulation of TRP channels	Gnas.1;Igf1	2	73	99	6625	0.298023
ko04931	Insulin resistance	Creb3l1;Pten	2	73	103	6625	0.314364
ko00051	Fructose and mannose metabolism	Gmds	1	73	34	6625	0.314542
ko05167	Kaposi sarcoma-associated herpesvirus infection	Fos;Il6st;Jun	3	73	182	6625	0.324761
ko04725	Cholinergic synapse	Creb3l1;Fos	2	73	109	6625	0.338724
ko04960	Aldosterone-regulated sodium reabsorption	Igf1	1	73	38	6625	0.344415
ko05219	Bladder cancer	Mmp2	1	73	38	6625	0.344415
ko04975	Fat digestion and absorption	Plpp3	1	73	38	6625	0.344415
ko04152	AMPK signaling pathway	Creb3l1;Igf1	2	73	115	6625	0.362831
ko04142	Lysosome	Ctsk;Ctsb	2	73	117	6625	0.370798
ko04010	MAPK signaling pathway	Igf2;Fos;Igf1;Jun	4	73	287	6625	0.39003
ko05169	Epstein-Barr virus infection	Nedd4;Calr;Jun	3	73	204	6625	0.391434
ko00600	Sphingolipid metabolism	Plpp3	1	73	45	6625	0.393635
ko00565	Ether lipid metabolism	Plpp3	1	73	45	6625	0.393635
ko04068	FoxO signaling pathway	Igf1;Pten	2	73	123	6625	0.394465
ko05203	Viral carcinogenesis	Creb3l1;Il6st;Jun	3	73	206	6625	0.397441
ko00520	Amino sugar and nucleotide sugar metabolism	Gmds	1	73	46	6625	0.400362
ko04961	Endocrine and other factor-regulated calcium reabsorption	Gnas.1	1	73	46	6625	0.400362
ko04140	Autophagy - animal	Ctsb;Pten	2	73	125	6625	0.402268
ko05170	Human immunodeficiency virus 1 infection	Fos;Calr;Jun	3	73	209	6625	0.406423
ko04979	Cholesterol metabolism	Pltp	1	73	48	6625	0.413597
ko04550	Signaling pathways regulating pluripotency of stem cells	Il6st;Igf1	2	73	131	6625	0.425396
ko00980	Metabolism of xenobiotics by cytochrome P450	Gstm3	1	73	50	6625	0.426543
ko00982	Drug metabolism - cytochrome P450	Gstm3	1	73	50	6625	0.426543
ko05321	Inflammatory bowel disease (IBD)	Jun	1	73	51	6625	0.43291
ko04371	Apelin signaling pathway	Egr1;Spp1	2	73	134	6625	0.436791
ko04014	Ras signaling pathway	Igf2;Igf1;Ets2	3	73	224	6625	0.450717
ko05163	Human cytomegalovirus infection	Creb3l1;Calr;Gnas.1	3	73	224	6625	0.450717
ko04923	Regulation of lipolysis in adipocytes	Gnas.1	1	73	55	6625	0.457687
ko04261	Adrenergic signaling in cardiomyocytes	Creb3l1;Gnas.1	2	73	140	6625	0.459219
ko00480	Glutathione metabolism	Gstm3	1	73	56	6625	0.463713
ko05204	Chemical carcinogenesis	Gstm3	1	73	58	6625	0.475567
ko05213	Endometrial cancer	Pten	1	73	58	6625	0.475567
ko04072	Phospholipase D signaling pathway	Gnas.1;Plpp3	2	73	147	6625	0.484737
ko04213	Longevity regulating pathway - multiple species	Igf1	1	73	60	6625	0.487163
ko00561	Glycerolipid metabolism	Plpp3	1	73	60	6625	0.487163
ko04934	Cushing syndrome	Creb3l1;Gnas.1	2	73	149	6625	0.491894
ko04137	Mitophagy - animal	Jun	1	73	61	6625	0.492865
ko04150	mTOR signaling pathway	Igf1;Pten	2	73	150	6625	0.49545
ko05230	Central carbon metabolism in cancer	Pten	1	73	62	6625	0.498505
ko04621	NOD-like receptor signaling pathway	Ctsb;Jun	2	73	152	6625	0.502515
ko05223	Non-small cell lung cancer	Rarb	1	73	65	6625	0.515056
ko04530	Tight junction	Nedd4;Jun	2	73	159	6625	0.526748
ko05211	Renal cell carcinoma	Jun	1	73	68	6625	0.531069
ko00983	Drug metabolism - other enzymes	Gstm3	1	73	68	6625	0.531069
ko04976	Bile secretion	Gnas.1	1	73	68	6625	0.531069
ko03320	PPAR signaling pathway	Pltp	1	73	70	6625	0.541453
ko04917	Prolactin signaling pathway	Fos	1	73	70	6625	0.541453
ko04971	Gastric acid secretion	Gnas.1	1	73	71	6625	0.546559
ko04970	Salivary secretion	Gnas.1	1	73	71	6625	0.546559
ko00562	Inositol phosphate metabolism	Pten	1	73	72	6625	0.55161
ko04218	Cellular senescence	Igfbp3;Pten	2	73	167	6625	0.553475
ko01524	Platinum drug resistance	Gstm3	1	73	77	6625	0.576042
ko03018	RNA degradation	Btg2	1	73	80	6625	0.590066
ko04640	Hematopoietic cell lineage	Mme	1	73	82	6625	0.59916
ko05410	Hypertrophic cardiomyopathy (HCM)	Igf1	1	73	83	6625	0.603632
ko04012	ErbB signaling pathway	Jun	1	73	86	6625	0.616756
ko04666	Fc gamma R-mediated phagocytosis	Plpp3	1	73	86	6625	0.616756
ko04540	Gap junction	Gnas.1	1	73	87	6625	0.621034
ko04914	Progesterone-mediated oocyte maturation	Igf1	1	73	88	6625	0.625266
ko04080	Neuroactive ligand-receptor interaction	Edn3;Thra;Tac1	3	73	290	6625	0.626111
ko04350	TGF-beta signaling pathway	Dcn	1	73	90	6625	0.633589
ko05032	Morphine addiction	Gnas.1	1	73	92	6625	0.64173
ko04070	Phosphatidylinositol signaling system	Pten	1	73	93	6625	0.645733
ko00564	Glycerophospholipid metabolism	Plpp3	1	73	95	6625	0.653608
ko04015	Rap1 signaling pathway	Gnas.1;Igf1	2	73	201	6625	0.655151
ko04972	Pancreatic secretion	Gnas.1	1	73	96	6625	0.65748
ko04066	HIF-1 signaling pathway	Igf1	1	73	100	6625	0.672547
ko04625	C-type lectin receptor signaling pathway	Jun	1	73	104	6625	0.68696
ko05322	Systemic lupus erythematosus	H2afy2	1	73	109	6625	0.704099
ko04114	Oocyte meiosis	Igf1	1	73	109	6625	0.704099
ko04670	Leukocyte transendothelial migration	Mmp2	1	73	110	6625	0.707414
ko04726	Serotonergic synapse	Gnas.1	1	73	111	6625	0.710693
ko04919	Thyroid hormone signaling pathway	Thra	1	73	112	6625	0.713935
ko04724	Glutamatergic synapse	Gnas.1	1	73	114	6625	0.720312
ko04714	Thermogenesis	Creb3l1;Gnas.1	2	73	231	6625	0.729034
ko04071	Sphingolipid signaling pathway	Pten	1	73	118	6625	0.732649
ko04722	Neurotrophin signaling pathway	Jun	1	73	120	6625	0.738614
ko04630	Jak-STAT signaling pathway	Il6st	1	73	133	6625	0.774313
ko04120	Ubiquitin mediated proteolysis	Nedd4	1	73	135	6625	0.779361
ko05226	Gastric cancer	Rarb	1	73	140	6625	0.791497
ko05164	Influenza A	Jun	1	73	146	6625	0.805194
ko04310	Wnt signaling pathway	Jun	1	73	148	6625	0.80956
ko04514	Cell adhesion molecules (CAMs)	Vcan	1	73	148	6625	0.80956
ko04217	Necroptosis	H2afy2	1	73	149	6625	0.811706
ko04932	Non-alcoholic fatty liver disease (NAFLD)	Jun	1	73	149	6625	0.811706
ko05206	MicroRNAs in cancer	Pten	1	73	156	6625	0.826077
ko04022	cGMP-PKG signaling pathway	Creb3l1	1	73	157	6625	0.82804
ko05010	Alzheimer disease	Mme	1	73	174	6625	0.85825
ko04020	Calcium signaling pathway	Gnas.1	1	73	175	6625	0.859854
ko05016	Huntington disease	Creb3l1	1	73	187	6625	0.877761
ko04810	Regulation of actin cytoskeleton	Fn1	1	73	205	6625	0.900472
ko04060	Cytokine-cytokine receptor interaction	Il6st	1	73	233	6625	0.927792
ko04144	Endocytosis	Nedd4	1	73	251	6625	0.941295
ko05168	Herpes simplex virus 1 infection	Calr	1	73	306	6625	0.968929
