# Supplementary material for: Single-Cell RNA Sequencing Analysis Reveals Greater Epithelial Ridge Cells Degeneration During Postnatal Development of Cochlea in Rats
Source: Front Cell Dev Biol. 2021 Sep 3;9:719491. doi: 10.3389/fcell.2021.719491 (PMC8446670; doi:10.3389/fcell.2021.719491)
Supplement: Supplementary file 8 [file Table_5.xlsx]

## Sheet: Sheet1
pathway_id	pathway_name	Genes	S gene number	TS gene number	B gene number	TB gene number	pvalue
ko03010	Ribosome	Rps18l1;Rps5;Rps17;Rpl10a;Rps8;Rpl11;Rpl41;Rpl22l1;Rpl10;Rpl3;Rpl28;Rpl27a;Rplp0;Rps12;Rpl15;Rps9;Rps27a.1;LOC100362830;Rpl34;Rpl31;Rpl5;Rpl23;Rpl12;Rps3a;Rps4x;Rpl24;Rps14;Rpl13;Rpl36al;Rps2;Rpl17	31	95	155	6625	0
ko05204	Chemical carcinogenesis	Cyp1b1;Gstm3;Gsta6;Gstm1;Sult1a1;Gsta4	6	95	58	6625	0.000164625
ko00980	Metabolism of xenobiotics by cytochrome P450	Cyp1b1;Gstm3;Gsta6;Gstm1;Gsta4	5	95	50	6625	0.00069397
ko05418	Fluid shear stress and atherosclerosis	Hsp90ab1;Gstm3;Cav1;Gsta6;Gstm1;Calml4;Sdc2;Gsta4	8	95	140	6625	0.000841444
ko04510	Focal adhesion	Tnc;Cdc42;Col6a2;Cav1;Itga8;Flnc;Met;Pip5k1b;Fn1	9	95	195	6625	0.0018203
ko00983	Drug metabolism - other enzymes	Gstm3;Gsta6;Gstm1;Gsta4;Impdh2	5	95	68	6625	0.00278807
ko05225	Hepatocellular carcinoma	Gstm3;Gadd45g;Met;Gsta6;Gstm1;Wnt6;Axin2;Gsta4	8	95	169	6625	0.00280121
ko00982	Drug metabolism - cytochrome P450	Gstm3;Gsta6;Gstm1;Gsta4	4	95	50	6625	0.00552052
ko00480	Glutathione metabolism	Gstm3;Gsta6;Gstm1;Gsta4	4	95	56	6625	0.00824911
ko05205	Proteoglycans in cancer	Cdc42;Cav1;Flnc;Met;Wnt6;Sdc2;Fn1	7	95	195	6625	0.0214601
ko05100	Bacterial invasion of epithelial cells	Cdc42;Cav1;Met;Fn1	4	95	75	6625	0.0222349
ko01524	Platinum drug resistance	Gstm3;Gsta6;Gstm1;Gsta4	4	95	77	6625	0.0242297
ko04512	ECM-receptor interaction	Tnc;Col6a2;Itga8;Fn1	4	95	78	6625	0.0252666
ko05200	Pathways in cancer	Cdc42;Hsp90ab1;Gstm3;Gadd45g;Runx1t1;Met;Gsta6;Gstm1;Calml4;Wnt6;Axin2;Gsta4;Fn1	13	95	501	6625	0.0257899
ko05165	Human papillomavirus infection	Creb5;Tnc;Cdc42;Col6a2;Itga8;Rbpj;Wnt6;Axin2;Fn1	9	95	322	6625	0.0405511
ko05217	Basal cell carcinoma	Gadd45g;Wnt6;Axin2	3	95	60	6625	0.0543849
ko04614	Renin-angiotensin system	Mme;Enpep	2	95	28	6625	0.0604351
ko05031	Amphetamine addiction	Creb5;Calml4;Camk4	3	95	64	6625	0.0635988
ko04520	Adherens junction	Cdc42;Nectin2;Met	3	95	71	6625	0.0813248
ko04612	Antigen processing and presentation	Hsp90ab1;Psme1;Psme2	3	95	72	6625	0.0840156
ko05214	Glioma	Gadd45g;Calml4;Camk4	3	95	73	6625	0.0867444
ko04151	PI3K-Akt signaling pathway	Creb5;Tnc;Hsp90ab1;Col6a2;Itga8;Met;Fn1;Ghr	8	95	323	6625	0.0910628
ko05132	Salmonella infection	Cdc42;Flnc;Lbp	3	95	77	6625	0.0980286
ko04974	Protein digestion and absorption	Col6a2;Mme;Col18a1	3	95	85	6625	0.122248
ko04666	Fc gamma R-mediated phagocytosis	Cdc42;Gsn;Pip5k1b	3	95	86	6625	0.125419
ko03050	Proteasome	Psme1;Psme2	2	95	46	6625	0.140623
ko05226	Gastric cancer	Gadd45g;Met;Wnt6;Axin2	4	95	140	6625	0.140971
ko04925	Aldosterone synthesis and secretion	Creb5;Calml4;Camk4	3	95	91	6625	0.141708
ko05144	Malaria	Met;Sdc2	2	95	47	6625	0.145566
ko04310	Wnt signaling pathway	Sfrp2;Wnt6;Axin2;Nkd2	4	95	148	6625	0.162423
ko04934	Cushing syndrome	Creb5;Wnt6;Axin2;Kcnk2	4	95	149	6625	0.165186
ko04810	Regulation of actin cytoskeleton	Cdc42;Itga8;Gsn;Pip5k1b;Fn1	5	95	205	6625	0.17061
ko05206	MicroRNAs in cancer	Cyp1b1;Tnc;Vim;Met	4	95	156	6625	0.18499
ko05213	Endometrial cancer	Gadd45g;Axin2	2	95	58	6625	0.2019
ko04927	Cortisol synthesis and secretion	Creb5;Kcnk2	2	95	61	6625	0.217702
ko04720	Long-term potentiation	Calml4;Camk4	2	95	63	6625	0.228298
ko04722	Neurotrophin signaling pathway	Cdc42;Calml4;Camk4	3	95	120	6625	0.246997
ko04915	Estrogen signaling pathway	Creb5;Hsp90ab1;Calml4	3	95	121	6625	0.250854
ko04360	Axon guidance	Cdc42;Met;Epha4;Robo2	4	95	178	6625	0.251599
ko05218	Melanoma	Gadd45g;Met	2	95	68	6625	0.254928
ko05211	Renal cell carcinoma	Cdc42;Met	2	95	68	6625	0.254928
ko04971	Gastric acid secretion	Calml4;Kcnk2	2	95	71	6625	0.27095
ko05212	Pancreatic cancer	Cdc42;Gadd45g	2	95	74	6625	0.286967
ko04260	Cardiac muscle contraction	Tpm2;Cox6c	2	95	76	6625	0.297629
ko04744	Phototransduction	Calml4	1	95	25	6625	0.303541
ko05224	Breast cancer	Gadd45g;Wnt6;Axin2	3	95	138	6625	0.317446
ko04261	Adrenergic signaling in cardiomyocytes	Creb5;Tpm2;Calml4	3	95	140	6625	0.325347
ko00860	Porphyrin and chlorophyll metabolism	Fxn	1	95	28	6625	0.333189
ko05410	Hypertrophic cardiomyopathy (HCM)	Tpm2;Itga8	2	95	83	6625	0.334719
ko05203	Viral carcinogenesis	Creb5;Cdc42;Gsn;Rbpj	4	95	206	6625	0.342141
ko04211	Longevity regulating pathway	Creb5;Camk4	2	95	85	6625	0.345224
ko05210	Colorectal cancer	Gadd45g;Axin2	2	95	87	6625	0.355678
ko05414	Dilated cardiomyopathy (DCM)	Tpm2;Itga8	2	95	87	6625	0.355678
ko04514	Cell adhesion molecules (CAMs)	Nectin2;Itga8;Sdc2	3	95	148	6625	0.356934
ko01040	Biosynthesis of unsaturated fatty acids	Scd	1	95	31	6625	0.361587
ko00062	Fatty acid elongation	Acaa2	1	95	31	6625	0.361587
ko04912	GnRH signaling pathway	Cdc42;Calml4	2	95	90	6625	0.371248
ko05222	Small cell lung cancer	Gadd45g;Fn1	2	95	90	6625	0.371248
ko04922	Glucagon signaling pathway	Creb5;Calml4	2	95	91	6625	0.376406
ko04070	Phosphatidylinositol signaling system	Pip5k1b;Calml4	2	95	93	6625	0.386671
ko04916	Melanogenesis	Calml4;Wnt6	2	95	94	6625	0.391777
ko04022	cGMP-PKG signaling pathway	Creb5;Slc25a4;Calml4	3	95	157	6625	0.392252
ko05215	Prostate cancer	Creb5;Hsp90ab1	2	95	95	6625	0.396864
ko05034	Alcoholism	Creb5;Calml4;Camk4	3	95	163	6625	0.415549
ko04928	Parathyroid hormone synthesis, secretion and action	Creb5;Naca	2	95	99	6625	0.417016
ko04933	AGE-RAGE signaling pathway in diabetic complications	Cdc42;Fn1	2	95	99	6625	0.417016
ko05216	Thyroid cancer	Gadd45g	1	95	38	6625	0.423281
ko04218	Cellular senescence	Slc25a4;Gadd45g;Calml4	3	95	167	6625	0.43093
ko04216	Ferroptosis	Sat1	1	95	39	6625	0.431599
ko05202	Transcriptional misregulation in cancer	Gadd45g;Runx1t1;Met	3	95	171	6625	0.44617
ko04962	Vasopressin-regulated water reabsorption	Creb5	1	95	41	6625	0.447879
ko00071	Fatty acid degradation	Acaa2	1	95	42	6625	0.455846
ko05010	Alzheimer disease	Cox6c;Mme;Calml4	3	95	174	6625	0.457498
ko04020	Calcium signaling pathway	Slc25a4;Calml4;Camk4	3	95	175	6625	0.461254
ko04725	Cholinergic synapse	Creb5;Camk4	2	95	109	6625	0.465874
ko00140	Steroid hormone biosynthesis	Cyp1b1	1	95	44	6625	0.471439
ko04330	Notch signaling pathway	Rbpj	1	95	46	6625	0.48659
ko04913	Ovarian steroidogenesis	Cyp1b1	1	95	46	6625	0.48659
ko04144	Endocytosis	Cdc42;Cav1;Dab2;Pip5k1b	4	95	251	6625	0.48796
ko05030	Cocaine addiction	Creb5	1	95	47	6625	0.494004
ko00380	Tryptophan metabolism	Cyp1b1	1	95	47	6625	0.494004
ko00830	Retinol metabolism	Aldh1a2	1	95	47	6625	0.494004
ko04152	AMPK signaling pathway	Creb5;Scd	2	95	115	6625	0.494031
ko04380	Osteoclast differentiation	Tnfrsf11b;Camk4	2	95	117	6625	0.50321
ko05016	Huntington disease	Creb5;Cox6c;Slc25a4	3	95	187	6625	0.505416
ko00330	Arginine and proline metabolism	Sat1	1	95	49	6625	0.508515
ko04940	Type I diabetes mellitus	Cpe	1	95	49	6625	0.508515
ko04024	cAMP signaling pathway	Creb5;Calml4;Camk4	3	95	194	6625	0.530326
ko04110	Cell cycle	Gadd45g;Cdkn1c	2	95	124	6625	0.534493
ko00280	Valine, leucine and isoleucine degradation	Acaa2	1	95	53	6625	0.536312
ko04270	Vascular smooth muscle contraction	Ramp1;Calml4	2	95	126	6625	0.543185
ko04728	Dopaminergic synapse	Creb5;Calml4	2	95	128	6625	0.551765
ko04015	Rap1 signaling pathway	Cdc42;Met;Calml4	3	95	201	6625	0.554541
ko04370	VEGF signaling pathway	Cdc42	1	95	57	6625	0.562553
ko04550	Signaling pathways regulating pluripotency of stem cells	Wnt6;Axin2	2	95	131	6625	0.564425
ko05169	Epstein-Barr virus infection	Gadd45g;Vim;Rbpj	3	95	204	6625	0.564695
ko04630	Jak-STAT signaling pathway	Fhl1;Ghr	2	95	133	6625	0.572724
ko04371	Apelin signaling pathway	Calml4;Camk4	2	95	134	6625	0.576831
ko05230	Central carbon metabolism in cancer	Met	1	95	62	6625	0.593297
ko04010	MAPK signaling pathway	Cdc42;Gadd45g;Flnc;Met	4	95	287	6625	0.59495
ko05223	Non-small cell lung cancer	Gadd45g	1	95	65	6625	0.610706
ko05221	Acute myeloid leukemia	Runx1t1	1	95	65	6625	0.610706
ko05012	Parkinson disease	Cox6c;Slc25a4	2	95	144	6625	0.616335
ko05133	Pertussis	Calml4	1	95	66	6625	0.616344
ko04014	Ras signaling pathway	Cdc42;Met;Calml4	3	95	224	6625	0.628741
ko04390	Hippo signaling pathway	Wnt6;Axin2	2	95	148	6625	0.631338
ko04217	Necroptosis	Hsp90ab1;Slc25a4	2	95	149	6625	0.635018
ko04932	Non-alcoholic fatty liver disease (NAFLD)	Cdc42;Cox6c	2	95	149	6625	0.635018
ko03320	PPAR signaling pathway	Scd	1	95	70	6625	0.638098
ko04918	Thyroid hormone synthesis	Creb5	1	95	70	6625	0.638098
ko04115	p53 signaling pathway	Gadd45g	1	95	70	6625	0.638098
ko04921	Oxytocin signaling pathway	Calml4;Camk4	2	95	150	6625	0.63867
ko04150	mTOR signaling pathway	Grb10;Wnt6	2	95	150	6625	0.63867
ko05416	Viral myocarditis	Cav1	1	95	71	6625	0.643343
ko04970	Salivary secretion	Calml4	1	95	71	6625	0.643343
ko04924	Renin secretion	Calml4	1	95	71	6625	0.643343
ko05412	Arrhythmogenic right ventricular cardiomyopathy (ARVC)	Itga8	1	95	71	6625	0.643343
ko04610	Complement and coagulation cascades	Clu	1	95	71	6625	0.643343
ko04621	NOD-like receptor signaling pathway	Hsp90ab1;Txnip	2	95	152	6625	0.645888
ko00562	Inositol phosphate metabolism	Pip5k1b	1	95	72	6625	0.648512
ko05152	Tuberculosis	Calml4;Lbp	2	95	157	6625	0.663441
ko04721	Synaptic vesicle cycle	Slc1a3	1	95	75	6625	0.663581
ko05220	Chronic myeloid leukemia	Gadd45g	1	95	78	6625	0.67801
ko03008	Ribosome biogenesis in eukaryotes	AABR07068127	1	95	79	6625	0.682682
ko01521	EGFR tyrosine kinase inhibitor resistance	Met	1	95	79	6625	0.682682
ko04911	Insulin secretion	Creb5	1	95	79	6625	0.682682
ko04640	Hematopoietic cell lineage	Mme	1	95	82	6625	0.6963
ko04657	IL-17 signaling pathway	Hsp90ab1	1	95	82	6625	0.6963
ko04658	Th1 and Th2 cell differentiation	Rbpj	1	95	83	6625	0.700709
ko04740	Olfactory transduction	Calml4	1	95	83	6625	0.700709
ko04620	Toll-like receptor signaling pathway	Lbp	1	95	84	6625	0.705056
ko04064	NF-kappa B signaling pathway	Lbp	1	95	85	6625	0.709339
ko05146	Amoebiasis	Fn1	1	95	86	6625	0.713561
ko04914	Progesterone-mediated oocyte maturation	Hsp90ab1	1	95	88	6625	0.721825
ko04713	Circadian entrainment	Calml4	1	95	96	6625	0.752583
ko05231	Choline metabolism in cancer	Pip5k1b	1	95	96	6625	0.752583
ko04660	T cell receptor signaling pathway	Cdc42	1	95	97	6625	0.756183
ko04750	Inflammatory mediator regulation of TRP channels	Calml4	1	95	99	6625	0.763228
ko04659	Th17 cell differentiation	Hsp90ab1	1	95	99	6625	0.763228
ko04931	Insulin resistance	Creb5	1	95	103	6625	0.77672
ko04625	C-type lectin receptor signaling pathway	Calml4	1	95	104	6625	0.779973
ko04668	TNF signaling pathway	Creb5	1	95	104	6625	0.779973
ko04114	Oocyte meiosis	Calml4	1	95	109	6625	0.795544
ko04670	Leukocyte transendothelial migration	Cdc42	1	95	110	6625	0.798525
ko04724	Glutamatergic synapse	Slc1a3	1	95	114	6625	0.810024
ko04068	FoxO signaling pathway	Gadd45g	1	95	123	6625	0.833577
ko05166	Human T-cell leukemia virus 1 infection	Creb5;Slc25a4	2	95	223	6625	0.835425
ko04926	Relaxin signaling pathway	Creb5	1	95	124	6625	0.836009
ko05163	Human cytomegalovirus infection	Creb5;Calml4	2	95	224	6625	0.837287
ko05162	Measles	Rack1	1	95	125	6625	0.838405
ko04910	Insulin signaling pathway	Calml4	1	95	128	6625	0.845389
ko04210	Apoptosis	Gadd45g	1	95	128	6625	0.845389
ko00230	Purine metabolism	Impdh2	1	95	129	6625	0.84765
ko04714	Thermogenesis	Creb5;Cox6c	2	95	231	6625	0.849802
ko03040	Spliceosome	Snrpb2	1	95	131	6625	0.852073
ko04060	Cytokine-cytokine receptor interaction	Tnfrsf11b;Ghr	2	95	233	6625	0.853216
ko00190	Oxidative phosphorylation	Cox6c	1	95	135	6625	0.860543
ko04072	Phospholipase D signaling pathway	Pip5k1b	1	95	147	6625	0.883178
ko05161	Hepatitis B	Creb5	1	95	148	6625	0.884891
ko04530	Tight junction	Cdc42	1	95	159	6625	0.902172
ko04141	Protein processing in endoplasmic reticulum	Hsp90ab1	1	95	160	6625	0.903609
ko04145	Phagosome	Colec12	1	95	162	6625	0.906421
ko04062	Chemokine signaling pathway	Cdc42	1	95	175	6625	0.922822
ko05167	Kaposi sarcoma-associated herpesvirus infection	Calml4	1	95	182	6625	0.930439
ko05170	Human immunodeficiency virus 1 infection	Calml4	1	95	209	6625	0.95346
ko04080	Neuroactive ligand-receptor interaction	Ghr	1	95	290	6625	0.986204
