# Supplementary material for: Single-Cell RNA Sequencing Analysis Reveals Greater Epithelial Ridge Cells Degeneration During Postnatal Development of Cochlea in Rats
Source: Front Cell Dev Biol. 2021 Sep 3;9:719491. doi: 10.3389/fcell.2021.719491 (PMC8446670; doi:10.3389/fcell.2021.719491)
Supplement: Supplementary file 9 [file Table_6.xlsx]

## Sheet: Sheet1
pathway_id	pathway_name	Genes	S gene number	TS gene number	B gene number	TB gene number	pvalue
ko03010	Ribosome	Rps16;Rps19;Rps18l1;Rpsa;Rpl35;Rps5;Rps17;Rpl10a;Rps8;Rpl11;Rpl23a;Rpl41;Rpl10;Rpl3;AABR07050545;Rpl28;Rpl27a;Rplp0;Rps12;Rpl15;Rpl18;Rpl6;Rps9;Rps27a.1;LOC100362830;Rpl36;Rpl34;LOC100359951;Rps3;Rpl32;Rps11;Rpl31;Rpl14;Rpl5;Rpl13a;Rpl23;Rps27a;Rps15;Rps15a;Rpl12;LOC100360841;Rps6;Rps3a;Uba52;Rpl4;Rps4x;Rpl24;Rps14;Rpl13;Rps4x-ps9;Rps10l1;Rps23;Rpl7;Rpl36al;Rpl18a;Rps2;Rpl29;Rpl17	58	143	155	6625	0
ko04310	Wnt signaling pathway	Wif1;Sfrp2;Lef1;Bambi;Nkd1;Daam1;Axin2;Nkd2;Ccnd1;Notum;Fzd1;Ccnd2	12	143	148	6625	7.60212e-05
ko05225	Hepatocellular carcinoma	Brd7;Pik3r1;Actb;Lef1;Axin2;Ccnd1;Gsta4;Smarce1;Fzd1;Smarcc1	10	143	169	6625	0.00344165
ko05100	Bacterial invasion of epithelial cells	Pik3r1;Cav2;Cav1;Actb;Wasf2;Fn1	6	143	75	6625	0.00540065
ko04510	Focal adhesion	Tnc;Pik3r1;Cav2;Cav1;Itga8;Actb;Pip5k1b;Ccnd1;Fn1;Ccnd2	10	143	195	6625	0.0092982
ko03040	Spliceosome	Ddx46;Ddx39b;Snrpb2;Rbm25l1;Hnrnpa1;Sf3b2;Snrpe	7	143	131	6625	0.0228404
ko05418	Fluid shear stress and atherosclerosis	Pik3r1;Hsp90ab1;Cav2;Cav1;Actb;Calml4;Gsta4	7	143	140	6625	0.0313751
ko05213	Endometrial cancer	Pik3r1;Lef1;Axin2;Ccnd1	4	143	58	6625	0.0359618
ko04390	Hippo signaling pathway	Actb;Lef1;Nkd1;Axin2;Ccnd1;Fzd1;Ccnd2	7	143	148	6625	0.0405726
ko03013	RNA transport	Ddx39b;Pnn;Eif3g;Pabpc1;Eif3a;Eef1a1;Eif3f	7	143	155	6625	0.0499381
ko05215	Prostate cancer	Creb5;Pik3r1;Hsp90ab1;Lef1;Ccnd1	5	143	95	6625	0.0539914
ko05205	Proteoglycans in cancer	Pik3r1;Cav2;Cav1;Actb;Rps6;Ccnd1;Fn1;Fzd1	8	143	195	6625	0.0596253
ko05165	Human papillomavirus infection	Creb5;Tnc;Pik3r1;Itga8;Chd4;Rbpj;Axin2;Ccnd1;Fn1;Fzd1;Ccnd2	11	143	322	6625	0.0874501
ko04934	Cushing syndrome	Creb5;Ahr;Lef1;Axin2;Ccnd1;Fzd1	6	143	149	6625	0.102653
ko05210	Colorectal cancer	Pik3r1;Lef1;Axin2;Ccnd1	4	143	87	6625	0.118181
ko05217	Basal cell carcinoma	Lef1;Axin2;Fzd1	3	143	60	6625	0.139208
ko04151	PI3K-Akt signaling pathway	Creb5;Tnc;Pik3r1;Hsp90ab1;Itga8;Rps6;Ccnd1;Fn1;Pkn2;Ccnd2	10	143	323	6625	0.159217
ko05031	Amphetamine addiction	Creb5;Maob;Calml4	3	143	64	6625	0.159643
ko05221	Acute myeloid leukemia	Pik3r1;Lef1;Ccnd1	3	143	65	6625	0.16489
ko05224	Breast cancer	Pik3r1;Lef1;Axin2;Ccnd1;Fzd1	5	143	138	6625	0.177446
ko05226	Gastric cancer	Pik3r1;Lef1;Axin2;Ccnd1;Fzd1	5	143	140	6625	0.184776
ko04917	Prolactin signaling pathway	Pik3r1;Ccnd1;Ccnd2	3	143	70	6625	0.191849
ko04971	Gastric acid secretion	Actb;Car2;Calml4	3	143	71	6625	0.197371
ko05416	Viral myocarditis	Cav1;Actb;Ccnd1	3	143	71	6625	0.197371
ko05412	Arrhythmogenic right ventricular cardiomyopathy (ARVC)	Itga8;Actb;Lef1	3	143	71	6625	0.197371
ko04520	Adherens junction	Actb;Lef1;Wasf2	3	143	71	6625	0.197371
ko05216	Thyroid cancer	Lef1;Ccnd1	2	143	38	6625	0.197554
ko05214	Glioma	Pik3r1;Calml4;Ccnd1	3	143	73	6625	0.208529
ko04921	Oxytocin signaling pathway	Rgs2;Actb;Calml4;Ccnd1;Eef2	5	143	150	6625	0.222987
ko05132	Salmonella infection	Actb;Wasf2;Pkn2	3	143	77	6625	0.231246
ko04152	AMPK signaling pathway	Creb5;Pik3r1;Ccnd1;Eef2	4	143	115	6625	0.236396
ko04512	ECM-receptor interaction	Tnc;Itga8;Fn1	3	143	78	6625	0.236998
ko04340	Hedgehog signaling pathway	Ccnd1;Ccnd2	2	143	43	6625	0.237414
ko05206	MicroRNAs in cancer	Cyp1b1;Zeb2;Tnc;Ccnd1;Ccnd2	5	143	156	6625	0.24699
ko04915	Estrogen signaling pathway	Creb5;Pik3r1;Hsp90ab1;Calml4	4	143	121	6625	0.264783
ko05410	Hypertrophic cardiomyopathy (HCM)	Tpm2;Itga8;Actb	3	143	83	6625	0.266096
ko05030	Cocaine addiction	Creb5;Maob	2	143	47	6625	0.269605
ko00380	Tryptophan metabolism	Cyp1b1;Maob	2	143	47	6625	0.269605
ko04810	Regulation of actin cytoskeleton	Pik3r1;Itga8;Actb;Pip5k1b;Wasf2;Fn1	6	143	205	6625	0.281594
ko04666	Fc gamma R-mediated phagocytosis	Pik3r1;Pip5k1b;Wasf2	3	143	86	6625	0.283764
ko05162	Measles	Rack1;Pik3r1;Ccnd1;Ccnd2	4	143	125	6625	0.284056
ko05203	Viral carcinogenesis	Creb5;Pik3r1;Chd4;Rbpj;Ccnd1;Ccnd2	6	143	206	6625	0.285336
ko05414	Dilated cardiomyopathy (DCM)	Tpm2;Itga8;Actb	3	143	87	6625	0.289677
ko00980	Metabolism of xenobiotics by cytochrome P450	Cyp1b1;Gsta4	2	143	50	6625	0.293749
ko00982	Drug metabolism - cytochrome P450	Maob;Gsta4	2	143	50	6625	0.293749
ko03015	mRNA surveillance pathway	Ddx39b;Pnn;Pabpc1	3	143	88	6625	0.2956
ko05134	Legionellosis	Eef1g;Eef1a1	2	143	51	6625	0.301778
ko05222	Small cell lung cancer	Pik3r1;Ccnd1;Fn1	3	143	90	6625	0.307469
ko00910	Nitrogen metabolism	Car2	1	143	17	6625	0.310242
ko04550	Signaling pathways regulating pluripotency of stem cells	Pik3r1;Rif1;Axin2;Fzd1	4	143	131	6625	0.313337
ko04070	Phosphatidylinositol signaling system	Pik3r1;Pip5k1b;Calml4	3	143	93	6625	0.325305
ko04916	Melanogenesis	Lef1;Calml4;Fzd1	3	143	94	6625	0.331253
ko00360	Phenylalanine metabolism	Maob	1	143	19	6625	0.339775
ko05231	Choline metabolism in cancer	Pik3r1;Pip5k1b;Wasf2	3	143	96	6625	0.343145
ko04950	Maturity onset diabetes of the young	Nkx6-1	1	143	20	6625	0.354067
ko05204	Chemical carcinogenesis	Cyp1b1;Gsta4	2	143	58	6625	0.357397
ko04933	AGE-RAGE signaling pathway in diabetic complications	Pik3r1;Ccnd1;Fn1	3	143	99	6625	0.360952
ko04964	Proximal tubule bicarbonate reclamation	Car2	1	143	21	6625	0.368051
ko04714	Thermogenesis	Creb5;Cox6c;Actb;Rps6;Smarce1;Smarcc1	6	143	231	6625	0.381438
ko00340	Histidine metabolism	Maob	1	143	22	6625	0.381735
ko04931	Insulin resistance	Creb5;Pik3r1;Oga	3	143	103	6625	0.384583
ko05223	Non-small cell lung cancer	Pik3r1;Ccnd1	2	143	65	6625	0.411379
ko04744	Phototransduction	Calml4	1	143	25	6625	0.421047
ko05218	Melanoma	Pik3r1;Ccnd1	2	143	68	6625	0.433843
ko00983	Drug metabolism - other enzymes	Gsta4;Impdh2	2	143	68	6625	0.433843
ko04919	Thyroid hormone signaling pathway	Pik3r1;Actb;Ccnd1	3	143	112	6625	0.436931
ko04966	Collecting duct acid secretion	Car2	1	143	27	6625	0.445865
ko04115	p53 signaling pathway	Ccnd1;Ccnd2	2	143	70	6625	0.448566
ko04530	Tight junction	Nedd4;Actb;Actr3;Ccnd1	4	143	159	6625	0.450745
ko05169	Epstein-Barr virus infection	Nedd4;Pik3r1;Rbpj;Ccnd1;Ccnd2	5	143	204	6625	0.451446
ko03020	RNA polymerase	Twistnb	1	143	28	6625	0.457874
ko04614	Renin-angiotensin system	Mme	1	143	28	6625	0.457874
ko00562	Inositol phosphate metabolism	Pip5k1b;Isyna1	2	143	72	6625	0.463073
ko05034	Alcoholism	Creb5;Maob;Calml4;H3f3b	4	143	163	6625	0.469881
ko05212	Pancreatic cancer	Pik3r1;Ccnd1	2	143	74	6625	0.477356
ko04721	Synaptic vesicle cycle	Cplx2;Slc1a3	2	143	75	6625	0.484412
ko04218	Cellular senescence	Pik3r1;Calml4;Ccnd1;Ccnd2	4	143	167	6625	0.488776
ko04260	Cardiac muscle contraction	Tpm2;Cox6c	2	143	76	6625	0.491409
ko00640	Propanoate metabolism	Acss3	1	143	31	6625	0.492375
ko00062	Fatty acid elongation	Acaa2	1	143	31	6625	0.492375
ko01524	Platinum drug resistance	Pik3r1;Gsta4	2	143	77	6625	0.498347
ko04068	FoxO signaling pathway	Pik3r1;Ccnd1;Ccnd2	3	143	123	6625	0.498533
ko05220	Chronic myeloid leukemia	Pik3r1;Ccnd1	2	143	78	6625	0.505224
ko05202	Transcriptional misregulation in cancer	Mllt3;Six1;Ccnd2;H3f3b	4	143	171	6625	0.507399
ko03008	Ribosome biogenesis in eukaryotes	AABR07068127;Nop58	2	143	79	6625	0.512041
ko01521	EGFR tyrosine kinase inhibitor resistance	Pik3r1;Rps6	2	143	79	6625	0.512041
ko04910	Insulin signaling pathway	Pik3r1;Calml4;Rps6	3	143	128	6625	0.525417
ko04728	Dopaminergic synapse	Creb5;Maob;Calml4	3	143	128	6625	0.525417
ko00350	Tyrosine metabolism	Maob	1	143	35	6625	0.535007
ko04973	Carbohydrate digestion and absorption	Pik3r1	1	143	35	6625	0.535007
ko04740	Olfactory transduction	Rgs2;Calml4	2	143	83	6625	0.53869
ko04630	Jak-STAT signaling pathway	Pik3r1;Ccnd1;Ccnd2	3	143	133	6625	0.551502
ko04211	Longevity regulating pathway	Creb5;Pik3r1	2	143	85	6625	0.551637
ko04371	Apelin signaling pathway	Calml4;Rps6;Ccnd1	3	143	134	6625	0.556618
ko05146	Amoebiasis	Pik3r1;Fn1	2	143	86	6625	0.558015
ko04960	Aldosterone-regulated sodium reabsorption	Pik3r1	1	143	38	6625	0.56463
ko05219	Bladder cancer	Ccnd1	1	143	38	6625	0.56463
ko04914	Progesterone-mediated oocyte maturation	Pik3r1;Hsp90ab1	2	143	88	6625	0.570579
ko04350	TGF-beta signaling pathway	Bambi;Nbl1	2	143	90	6625	0.582884
ko00260	Glycine, serine and threonine metabolism	Maob	1	143	40	6625	0.583329
ko04261	Adrenergic signaling in cardiomyocytes	Creb5;Tpm2;Calml4	3	143	140	6625	0.58658
ko04925	Aldosterone synthesis and secretion	Creb5;Calml4	2	143	91	6625	0.58894
ko04922	Glucagon signaling pathway	Creb5;Calml4	2	143	91	6625	0.58894
ko03022	Basal transcription factors	Taf7	1	143	41	6625	0.592378
ko04962	Vasopressin-regulated water reabsorption	Creb5	1	143	41	6625	0.592378
ko00071	Fatty acid degradation	Acaa2	1	143	42	6625	0.601231
ko01522	Endocrine resistance	Pik3r1;Ccnd1	2	143	94	6625	0.606717
ko05164	Influenza A	Ddx39b;Pik3r1;Actb	3	143	146	6625	0.615235
ko00140	Steroid hormone biosynthesis	Cyp1b1	1	143	44	6625	0.618369
ko00565	Ether lipid metabolism	Enpp2	1	143	45	6625	0.626661
ko04930	Type II diabetes mellitus	Pik3r1	1	143	45	6625	0.626661
ko04150	mTOR signaling pathway	Pik3r1;Rps6;Fzd1	3	143	150	6625	0.63359
ko04330	Notch signaling pathway	Rbpj	1	143	46	6625	0.634775
ko04913	Ovarian steroidogenesis	Cyp1b1	1	143	46	6625	0.634775
ko04928	Parathyroid hormone synthesis, secretion and action	Creb5;Naca	2	143	99	6625	0.63505
ko04750	Inflammatory mediator regulation of TRP channels	Pik3r1;Calml4	2	143	99	6625	0.63505
ko04659	Th17 cell differentiation	Ahr;Hsp90ab1	2	143	99	6625	0.63505
ko04015	Rap1 signaling pathway	Pik3r1;Actb;Magi3;Calml4	4	143	201	6625	0.635981
ko04066	HIF-1 signaling pathway	Pik3r1;Rps6	2	143	100	6625	0.640523
ko00830	Retinol metabolism	Aldh1a2	1	143	47	6625	0.642713
ko05200	Pathways in cancer	Pik3r1;Hsp90ab1;Lef1;Calml4;Axin2;Ccnd1;Gsta4;Fn1;Fzd1;Ccnd2	10	143	501	6625	0.649224
ko00330	Arginine and proline metabolism	Maob	1	143	49	6625	0.65808
ko04940	Type I diabetes mellitus	Cpe	1	143	49	6625	0.65808
ko04625	C-type lectin receptor signaling pathway	Pik3r1;Calml4	2	143	104	6625	0.661775
ko04668	TNF signaling pathway	Creb5;Pik3r1	2	143	104	6625	0.661775
ko04022	cGMP-PKG signaling pathway	Creb5;Rgs2;Calml4	3	143	157	6625	0.664244
ko04742	Taste transduction	Scn3a	1	143	51	6625	0.67279
ko00280	Valine, leucine and isoleucine degradation	Acaa2	1	143	53	6625	0.686871
ko04725	Cholinergic synapse	Creb5;Pik3r1	2	143	109	6625	0.68692
ko04670	Leukocyte transendothelial migration	Pik3r1;Actb	2	143	110	6625	0.691763
ko04923	Regulation of lipolysis in adipocytes	Pik3r1	1	143	55	6625	0.700351
ko00480	Glutathione metabolism	Gsta4	1	143	56	6625	0.706873
ko04370	VEGF signaling pathway	Pik3r1	1	143	57	6625	0.713254
ko05166	Human T-cell leukemia virus 1 infection	Creb5;Pik3r1;Ccnd1;Ccnd2	4	143	223	6625	0.715452
ko05163	Human cytomegalovirus infection	Creb5;Pik3r1;Calml4;Ccnd1	4	143	224	6625	0.718745
ko05010	Alzheimer disease	Cox6c;Mme;Calml4	3	143	174	6625	0.730869
ko04213	Longevity regulating pathway - multiple species	Pik3r1	1	143	60	6625	0.731581
ko04722	Neurotrophin signaling pathway	Pik3r1;Calml4	2	143	120	6625	0.736879
ko04927	Cortisol synthesis and secretion	Creb5	1	143	61	6625	0.737428
ko04611	Platelet activation	Pik3r1;Actb	2	143	121	6625	0.741069
ko05230	Central carbon metabolism in cancer	Pik3r1	1	143	62	6625	0.743148
ko04664	Fc epsilon RI signaling pathway	Pik3r1	1	143	63	6625	0.748744
ko04720	Long-term potentiation	Calml4	1	143	63	6625	0.748744
ko04926	Relaxin signaling pathway	Creb5;Pik3r1	2	143	124	6625	0.753301
ko04110	Cell cycle	Ccnd1;Ccnd2	2	143	124	6625	0.753301
ko05167	Kaposi sarcoma-associated herpesvirus infection	Pik3r1;Calml4;Ccnd1	3	143	182	6625	0.758461
ko05133	Pertussis	Calml4	1	143	66	6625	0.764818
ko04210	Apoptosis	Pik3r1;Actb	2	143	128	6625	0.76884
ko05211	Renal cell carcinoma	Pik3r1	1	143	68	6625	0.774962
ko04976	Bile secretion	Car2	1	143	68	6625	0.774962
ko04662	B cell receptor signaling pathway	Pik3r1	1	143	69	6625	0.779869
ko04918	Thyroid hormone synthesis	Creb5	1	143	70	6625	0.784671
ko04970	Salivary secretion	Calml4	1	143	71	6625	0.789368
ko04924	Renin secretion	Calml4	1	143	71	6625	0.789368
ko04612	Antigen processing and presentation	Hsp90ab1	1	143	72	6625	0.793964
ko04024	cAMP signaling pathway	Creb5;Pik3r1;Calml4	3	143	194	6625	0.795556
ko04144	Endocytosis	Nedd4;Cav2;Cav1;Pip5k1b	4	143	251	6625	0.79735
ko05160	Hepatitis C	Pik3r1;Ccnd1	2	143	143	6625	0.819791
ko04911	Insulin secretion	Creb5	1	143	79	6625	0.823463
ko03018	RNA degradation	Pabpc1	1	143	80	6625	0.827319
ko04072	Phospholipase D signaling pathway	Pik3r1;Pip5k1b	2	143	147	6625	0.831577
ko05161	Hepatitis B	Creb5;Pik3r1	2	143	148	6625	0.834414
ko04640	Hematopoietic cell lineage	Mme	1	143	82	6625	0.834783
ko04657	IL-17 signaling pathway	Hsp90ab1	1	143	82	6625	0.834783
ko04932	Non-alcoholic fatty liver disease (NAFLD)	Pik3r1;Cox6c	2	143	149	6625	0.837208
ko04658	Th1 and Th2 cell differentiation	Rbpj	1	143	83	6625	0.838394
ko04620	Toll-like receptor signaling pathway	Pik3r1	1	143	84	6625	0.841926
ko04621	NOD-like receptor signaling pathway	Hsp90ab1;Txnip	2	143	152	6625	0.845338
ko04974	Protein digestion and absorption	Mme	1	143	85	6625	0.845382
ko04012	ErbB signaling pathway	Pik3r1	1	143	86	6625	0.848763
ko04540	Gap junction	Tubb5	1	143	87	6625	0.85207
ko04912	GnRH signaling pathway	Calml4	1	143	90	6625	0.861568
ko04145	Phagosome	Tubb5;Actb	2	143	162	6625	0.869858
ko04713	Circadian entrainment	Calml4	1	143	96	6625	0.878783
ko04972	Pancreatic secretion	Car2	1	143	96	6625	0.878783
ko04660	T cell receptor signaling pathway	Pik3r1	1	143	97	6625	0.881438
ko05142	Chagas disease (American trypanosomiasis)	Pik3r1	1	143	98	6625	0.884035
ko04360	Axon guidance	Pik3r1;Epha7	2	143	178	6625	0.901803
ko04650	Natural killer cell mediated cytotoxicity	Pik3r1	1	143	107	6625	0.905008
ko05322	Systemic lupus erythematosus	H3f3b	1	143	109	6625	0.909131
ko04114	Oocyte meiosis	Calml4	1	143	109	6625	0.909131
ko04726	Serotonergic synapse	Maob	1	143	111	6625	0.913076
ko05016	Huntington disease	Creb5;Cox6c	2	143	187	6625	0.916416
ko04724	Glutamatergic synapse	Slc1a3	1	143	114	6625	0.918677
ko04380	Osteoclast differentiation	Pik3r1	1	143	117	6625	0.923919
ko04071	Sphingolipid signaling pathway	Pik3r1	1	143	118	6625	0.925591
ko04140	Autophagy - animal	Pik3r1	1	143	125	6625	0.936314
ko04270	Vascular smooth muscle contraction	Calml4	1	143	126	6625	0.937716
ko00230	Purine metabolism	Impdh2	1	143	129	6625	0.941738
ko05170	Human immunodeficiency virus 1 infection	Pik3r1;Calml4	2	143	209	6625	0.944035
ko00190	Oxidative phosphorylation	Cox6c	1	143	135	6625	0.949024
ko04120	Ubiquitin mediated proteolysis	Nedd4	1	143	135	6625	0.949024
ko04014	Ras signaling pathway	Pik3r1;Calml4	2	143	224	6625	0.957654
ko05012	Parkinson disease	Cox6c	1	143	144	6625	0.958292
ko04514	Cell adhesion molecules (CAMs)	Itga8	1	143	148	6625	0.961854
ko04217	Necroptosis	Hsp90ab1	1	143	149	6625	0.962696
ko05152	Tuberculosis	Calml4	1	143	157	6625	0.968801
ko04141	Protein processing in endoplasmic reticulum	Hsp90ab1	1	143	160	6625	0.970825
ko04020	Calcium signaling pathway	Calml4	1	143	175	6625	0.979149
ko04062	Chemokine signaling pathway	Pik3r1	1	143	175	6625	0.979149
ko04060	Cytokine-cytokine receptor interaction	Tnfrsf19	1	143	233	6625	0.994353
ko05168	Herpes simplex virus 1 infection	Pik3r1	1	143	306	6625	0.998927
